# Supplementary material for: Microplastic Contamination of the Turkish Worm Lizard (Blanus strauchi Bedriaga, 1884) in Muğla Province (Türkiye)
Source: Biology (Basel). 2025 Apr 19;14(4):441. doi: 10.3390/biology14040441 (PMC12025114; doi:10.3390/biology14040441)
Supplement: Supplementary file 1 [file biology-14-00441-s001.zip]

Archive with 1 entries (1 files):
- biology-3584023-supplementary.pdf
